# Supplementary material for: Step type is associated with loading and ankle motion in tap dance
Source: PLoS One. 2024 May 29;19(5):e0303070. doi: 10.1371/journal.pone.0303070 (PMC11135738; doi:10.1371/journal.pone.0303070)
Supplement: S1 Data — (XLSX) [file pone.0303070.s001.xlsx]

## Sheet: Sheet1
Name	Type	Age (yrs)	Experience (yrs)	Vertical Peak Force (# times body weight)	Avg Velocity (m/s)	Min ankle angle (degrees)	Max ankle angle (degrees)	Range of motion (Max - Min; degrees)
Participant 1	T1	21	19	1.47371	0.5984	96.5635	154.305	57.7417
Participant 1	T2	21	19	1.5664	0.6542	101.132	151.269	50.1369
Participant 1	T3	21	19	1.4486	0.2478	93.8644	136.599	42.7343
Participant 1	C1	21	19	1.45625	0.4522	96.044	131.498	35.4544
Participant 1	C2	21	19	1.34813	0.6645	87.188	122.673	35.4849
Participant 1	C3	21	19	1.44491	0.1474	85.6376	117.754	32.1161
Participant 1	F1	21	19	1.15738	0.23182	96.7437	144.142	47.398
Participant 1	F2	21	19	1.08727	0.2669	99.5257	129.091	29.5655
Participant 1	F3	21	19	1.22202	0.1008	89.8187	119.314	29.4958
Participant 1	H1	21	19	1.07889	0.3815	99.4516	121.403	21.9511
Participant 1	H2	21	19	1.1134	0.3388	88.666	123.852	35.1856
Participant 1	H3	21	19	1.38907	0.1586
Participant 2	T1	21	14	1.37869	0.8175	106.266	162.239	55.9732
Participant 2	T2	21	14	1.33527	0.9118	101.052	162.072	61.0197
Participant 2	T3	21	14	1.66699	0.749	109.443	165.927	56.484
Participant 2	C1	21	14	1.15318	0.3577	101.549	124.856	23.3067
Participant 2	C2	21	14	1.25111	0.4226	102.527	131.785	29.2586
Participant 2	C3	21	14	1.40299	0.404	106.47	128.648	22.1782
Participant 2	F1	21	14	1.01874	0.332	103.108	132.118	29.0104
Participant 2	F2	21	14	0.923642	0.3049	104.954	129.208	24.2545
Participant 2	F3	21	14	1.36084	0.3329	103.44	140.82	37.3802
Participant 2	H1	21	14	0.996972	0.3854	100.885	116.142	15.257
Participant 2	H2	21	14	0.848647	0.3998	97.682	113.626	15.9436
Participant 2	H3	21	14	1.18748	0.3979	99.257	116.771	17.5144
Participant 3	T1	21	17	0.816608	0.5591	84.2094	139.987	55.7774
Participant 3	T2	21	17	0.506725	0.2672	76.3154	142.433	66.1173
Participant 3	T3	21	17	0.936451	0.1966	71.9311	143.157	71.226
Participant 3	C1	21	17	1.44327	0.6455	78.5942	136.676	58.0817
Participant 3	C2	21	17	1.41952	0.2504	74.873	116.315	41.4417
Participant 3	C3	21	17	1.36456	0.1981	74.702	123.531	48.8289
Participant 3	F1	21	17	0.879149	0.1938	82.0286	110.609	28.5809
Participant 3	F2	21	17	0.788595	0.0952	75.5301	107.27	31.7404
Participant 3	F3	21	17	0.756982	0.0869	77.0414	101.645	24.6037
Participant 3	H1	21	17	0.636928	0.2259	81.0703	102.065	20.9943
Participant 3	H2	21	17	0.848217	0.1137	82.8976	96.6192	13.7216
Participant 3	H3	21	17	0.668849	0.1145	79.1352	99.2742	20.139
Participant 4	T1	18	10	4.04213	0.2912	99.0195	135.632	36.6123
Participant 4	T2	18	10	0.829249	0.3967	95.5415	135.319	39.7774
Participant 4	T3	18	10
Participant 4	C1	18	10	2.0027	0.1847	91.8858	123.482	31.5964
Participant 4	C2	18	10	1.39122	0.2222	81.6834	125.977	44.2939
Participant 4	C3	18	10
Participant 4	F1	18	10	1.11182	0.1206	99.3822	143.067	43.6848
Participant 4	F2	18	10	0.573648	0.1259	93.8353	134.389	40.5539
Participant 4	F3	18	10
Participant 4	H1	18	10	1.55221	0.1375	94.1563	111.38	17.224
Participant 4	H2	18	10	0.702462	0.1697	89.2066	109.123	19.9166
Participant 4	H3	18	10
Participant 5	T1	24	19	1.29089	0.3133	90.7602	153.594	62.8333
Participant 5	T2	24	19	1.21953	0.2571	95.4931	140.279	44.7861
Participant 5	T3	24	19	1.48327	0.3394	96.4438	137.946	41.5018
Participant 5	C1	24	19	0.923201	0.1814	99.2533	131.544	32.2905
Participant 5	C2	24	19	0.915758	0.1738	96.0287	132.179	36.1498
Participant 5	C3	24	19	0.999674	0.1512	94.4301	127.965	33.535
Participant 5	F1	24	19	0.605298	0.1519	102.031	136.945	34.9143
Participant 5	F2	24	19	0.659813	0.1535	102.678	140.291	37.6126
Participant 5	F3	24	19	0.684846	0.1533	99.7969	136.556	36.7595
Participant 5	H1	24	19	0.559518	0.1874	95.6524	116.355	20.7029
Participant 5	H2	24	19	0.591259	0.203	93.7021	114.917	21.2149
Participant 5	H3	24	19	0.58713	0.1856	93.9215	115.306	21.3846
Participant 6	T1	19	8	0.814239	0.4989	93.815	146.838	53.023
Participant 6	T2	19	8	0.88963	0.4618	90.3247	151.966	61.6412
Participant 6	T3	19	8	1.01382	0.488	88.1457	141.624	53.4787
Participant 6	C1	19	8	0.686853	0.3935	98.0471	140.556	42.5087
Participant 6	C2	19	8	0.609701	0.395	95.1235	144.748	49.6244
Participant 6	C3	19	8	0.699005	0.354	92.767	140.333	47.5655
Participant 6	F1	19	8	0.572027	0.2649	107.943	131.038	23.0946
Participant 6	F2	19	8	0.557932	0.3545	107.965	133.685	25.7206
Participant 6	F3	19	8	0.550732	0.3136	105.255	130.528	25.2734
Participant 6	H1	19	8	0.656867	0.2235	104.424	115.248	10.824
Participant 6	H2	19	8	0.719024	0.2688	105.168	117.394	12.2258
Participant 6	H3	19	8	0.66209	0.2406	101.638	116.019	14.3815
Participant 7	T1	19	16	1.05847	3.0749	98.3629	178.623	80.2598
Participant 7	T2	19	16	1.17012	1.0252	85.4814	169.005	83.524
Participant 7	T3	19	16	1.00149	1.0524	97.8109	175.014	77.2028
Participant 7	C1	19	16	0.705566	1.7733	89.8248	151.243	61.4179
Participant 7	C2	19	16	0.77075	0.6656	84.9559	147.307	62.3507
Participant 7	C3	19	16	0.858735	0.5333	87.648	151.224	63.5756
Participant 7	F1	19	16	0.788217	0.7723	88.6512	123.064	34.4133
Participant 7	F2	19	16	0.782174	0.3099	83.9093	119.692	35.7827
Participant 7	F3	19	16	0.837184	0.3497	82.1868	117.748	35.5613
Participant 7	H1	19	16	0.647288	2.0354	93.2358	120.59	27.3546
Participant 7	H2	19	16	0.680545	0.7384	85.9522	114.269	28.3171
Participant 7	H3	19	16	0.634695	0.5429	84.8081	117.923	33.1149
Participant 8	T1	19	9	0.317832	1.9683	112.207	167.285	55.0783
Participant 8	T2	19	9	0.149655	0.7568	103.175	165.512	62.3372
Participant 8	T3	19	9	0.264789	0.7481	98.3146	163.561	65.2466
Participant 8	C1	19	9	0.748298	1.2159	105.609	143.242	37.6336
Participant 8	C2	19	9	1.10251	0.4758	94.8398	136.428	41.588
Participant 8	C3	19	9	1.15473	0.6076	96.285	139.631	43.346
Participant 8	F1	19	9	0.787084	0.4575	114.316	146.911	32.5954
Participant 8	F2	19	9	0.602036	0.156	102.661	141.036	38.3751
Participant 8	F3	19	9	0.618195	0.1716	103.503	133.17	29.6674
Participant 8	H1	19	9	0.563587	0.6334	107.768	119.407	11.6387
Participant 8	H2	19	9	0.466928	0.3023	95.6368	108.28	12.6429
Participant 8	H3	19	9	0.577239	0.2454	98.6837	109.01	10.3263
Participant 9	T1	19	14	1.24288	0.6907	86.0735	152.561	66.4871
Participant 9	T2	19	14	1.67242	0.6705	91.867	152.414	60.5473
Participant 9	T3	19	14	1.00176	0.5677	86.3946	152.773	66.378
Participant 9	C1	19	14	1.239	0.5587	93.1575	135.439	42.2819
Participant 9	C2	19	14	1.37834	0.6421	94.6648	136.753	42.0885
Participant 9	C3	19	14	1.35877	0.6549	85.0381	134.139	49.1012
Participant 9	F1	19	14	0.788798	0.3782	90.7825	128.414	37.6319
Participant 9	F2	19	14	0.752754	0.385	90.6338	142.556	51.9223
Participant 9	F3	19	14	0.62022	0.3545	92.727	144.005	51.2783
Participant 9	H1	19	14	0.747375	0.4426	92.9062	108.617	15.7111
Participant 9	H2	19	14	0.711325	0.3382	94.946	108.948	14.0024
Participant 9	H3	19	14	0.689496	0.359	93.6204	109.729	16.109
Participant 10	T1	18	13	1.32509	1.7472	93.0612	163.888	70.8268
Participant 10	T2	18	13	1.15815	0.918	86.7977	166.939	80.1415
Participant 10	T3	18	13	1.17463	0.8007	81.9586	166.569	84.6104
Participant 10	C1	18	13	1.28975	1.8527	99.0464	139.24	40.1936
Participant 10	C2	18	13	1.2674	0.5717	88.0213	138.788	50.7668
Participant 10	C3	18	13	1.2216	0.5249	85.8156	138.411	52.5959
Participant 10	F1	18	13	0.630682	0.4321	96.336	124.151	27.8149
Participant 10	F2	18	13	0.761036	0.2317	86.9671	119.979	33.0116
Participant 10	F3	18	13	0.762365	0.216	87.1901	114.821	27.6313
Participant 10	H1	18	13	0.72282	0.9502	97.0302	114.899	17.8684
Participant 10	H2	18	13	0.750357	0.4426	91.1125	104.461	13.3484
Participant 10	H3	18	13	0.739807	0.3654	93.7721	104.959	11.1869
Participant 11	T1	21	18	0.850408	0.8115	106.896	163.512	56.6159
Participant 11	T2	21	18	0.672396	1.8948	108.325	165.625	57.3
Participant 11	T3	21	18	0.949181	1.9823	109.941	162.801	52.8596
Participant 11	C1	21	18	0.910981	0.5916	95.8291	132.965	37.136
Participant 11	C2	21	18	0.928697	1.2416	106.061	139.683	33.6216
Participant 11	C3	21	18	1.03013	1.4153	103.057	144.431	41.3748
Participant 11	F1	21	18	0.835243	0.3851	94.1589	133.046	38.8869
Participant 11	F2	21	18	0.986365	0.8839	106.134	138.943	32.8083
Participant 11	F3	21	18	0.760821	0.8895	104.691	143.137	38.4466
Participant 11	H1	21	18	0.89248	0.3995	92.0933	106.818	14.7247
Participant 11	H2	21	18	0.788211	0.9049	93.9232	110.251	16.3273
Participant 11	H3	21	18	0.718676	0.9271	93.852	109.553	15.7007
Participant 12	T1	20	18	1.16186	0.7193	106.787	149.987	43.1996
Participant 12	T2	20	18	1.12813	0.6716	100.194	151.231	51.0363
Participant 12	T3	20	18	1.16649	0.6579	104.12	150.755	46.6352
Participant 12	C1	20	18	1.07617	0.422	101.444	128.847	27.4033
Participant 12	C2	20	18	0.694197	0.4118	98.2059	125.056	26.8501
Participant 12	C3	20	18	0.740925	0.415	96.5631	126.095	29.5318
Participant 12	F1	20	18	0.706205	0.2311	99.2524	136.453	37.2009
Participant 12	F2	20	18	0.64581	0.2382	97.5677	137.44	39.8725
Participant 12	F3	20	18	0.643523	0.2361	96.6312	131.267	34.6359
Participant 12	H1	20	18	0.701877	0.2233	95.8313	115.87	20.0389
Participant 12	H2	20	18	0.626399	0.2359	96.0722	112.552	16.4794
Participant 12	H3	20	18	0.542632	0.2383	97.6141	115.117	17.5026
Participant 13	T1	19	3	1.1932	0.8843	82.6808	154.295	71.614
Participant 13	T2	19	3	1.04167	0.7829	84.6313	153.86	69.2289
Participant 13	T3	19	3	0.948576	0.9184	83.6389	155.366	71.7267
Participant 13	C1	19	3	0.319706	0.3724	85.228	117.686	32.4578
Participant 13	C2	19	3	0.383326	0.4059	82.0014	119.174	37.1727
Participant 13	C3	19	3	0.284219	0.4537	82.2182	125.326	43.1075
Participant 13	F1	19	3	0.62864	0.4781	87.4526	126.286	38.8331
Participant 13	F2	19	3	0.715382	0.563	81.9482	127.471	45.5223
Participant 13	F3	19	3	0.720262	0.5685	84.2818	123.71	39.4283
Participant 13	H1	19	3	0.535348	0.4371	83.2389	104.246	21.0068
Participant 13	H2	19	3	0.726818	0.5768	79.8506	101.126	21.275
Participant 13	H3	19	3	0.941491	0.6113	80.5263	97.4699	16.9436
Participant 14	T1	22	18	1.36121	0.8898	103.585	157.532	53.9475
Participant 14	T2	22	18	1.57484	0.3172	94.4884	156.766	62.2778
Participant 14	T3	22	18	0.831003	0.4093	98.5804	157.603	59.0224
Participant 14	C1	22	18	1.81113	0.829	92.5467	144.796	52.249
Participant 14	C2	22	18	1.72781	0.3233	83.5579	144.751	61.1936
Participant 14	C3	22	18	2.48064	0.2899	87.0826	149.357	62.2744
Participant 14	F1	22	18	0.631904	0.4372	105.449	140.886	35.4376
Participant 14	F2	22	18	0.74464	0.1886	94.4751	130.951	36.4763
Participant 14	F3	22	18	1.13561	0.1361	96.3578	135.681	39.3233
Participant 14	H1	22	18	1.07718	0.543	104.292	117.322	13.0306
Participant 14	H2	22	18	1.23664	0.1955	91.725	106.304	14.5794
Participant 14	H3	22	18	1.62712	0.2247	89.5469	110.95	21.4033
